# Supplementary material for: Development of a Quadruplex RT-qPCR for the Detection of Porcine Astrovirus, Porcine Sapovirus, Porcine Norovirus, and Porcine Rotavirus A
Source: Pathogens. 2024 Nov 29;13(12):1052. doi: 10.3390/pathogens13121052 (PMC11728830; doi:10.3390/pathogens13121052)
Supplement: Supplementary file 1 [file pathogens-13-01052-s001.zip]

Archive with 1 entries (1 files):
- pathogens-3304482-supplementary.pdf
